# Supplementary material for: Improving Lung Cancer Screening Selection: A Comparative Analysis of Risk Models and Traditional Criteria in a Western European General Population
Source: Cancers (Basel). 2026 Feb 24;18(5):724. doi: 10.3390/cancers18050724 (PMC12984101; doi:10.3390/cancers18050724)
Supplement: Supplementary file 1 [file cancers-18-00724-s001.zip]

Archive with 1 entries (1 files):
- cancers-4123273-supplementary.pdf
